# Supplementary material for: Locust cGAS-like Receptors Recognize Derivatives of a Gypsy Retrotransposon to Synergize with RNAi Against Viral Invasion
Source: Insects. 2026 May 22;17(6):539. doi: 10.3390/insects17060539 (PMC13299631; doi:10.3390/insects17060539)
Supplement: Supplementary file 1 [file insects-17-00539-s001.zip › Supplementary Table S1.xlsx]

## Sheet: Sheet1
Primer name	Primer sequences (5'-3')	Size of the target fragments (bp)	Purpose
qARV-F	CTCCATCTCTCCGAAGTAACTC	120	Detection of viral genomic RNA level by qPCR
qARV-R	ACTGATCGATTGCGAGGTTC	120
ARV-vDNA-1F	CGAGTTGAAGTTCGTGAGTGG	162	Detection of vDNA derived from RdRP of ARV using qPCR.
ARV-vDNA-1R	GATGTATCACTATAGCTGTGATTGG
ARV-vDNA-2F	AAGACCGACCTCATTACTTAGAG	156
ARV-vDNA-2R	CATCTTCGCTTCATCGTCTGC
ARV-vDNA-3F	GCAGACGATGAAGCGAAGATG	195
ARV-vDNA-3R	AATGACGCGTAATCCACTAATTC
ARV-vDNA-4F	ATTATGCGTGCGTGCGATTC	190
ARV-vDNA-4R	CGGCTCGATACTGCTCATCC
ARV-vDNA-5F	TGTAATTACTTCTGAACAAGCATGG	186
ARV-vDNA-5R	AGATTATCTTGCACCTGTATCTTCC
ARV-vDNA-6F	GATGTCACAAGAGGCAGGTTG	170
ARV-vDNA-6R	ATCGCATATGAGTATTGACTGAATC
ARV-vDNA-7F	GGTATATGCGAATTCTGGCTACG	167
ARV-vDNA-7R	AGCAACTGGCATCAATGAACC
ARV-vDNA-8F	TACTTCGGAGAGATGGAGTCTG	190
ARV-vDNA-8R	TGAAGATGTGCATCCTGGACC
ARV-vDNA-9F	CCAGGTATGGATACCGCCAC	154
ARV-vDNA-9R	TCGGCATATTATTCGCGTCG
ARV-vDNA-10F	AGATCTGGATGAGAGCGTGG	162
ARV-vDNA-10R	GCTCTAGCAGGCTTAGGCG
ARV-vDNA-11F	AGGTCTATCGATTGAGCCAGC	199
ARV-vDNA-11R	GTAATCACGTTGTGAGGCCG
ARV-vDNA-12F	GGTCTATGCGCCTAAGCCTG	150
ARV-vDNA-12R	GAATACGCGTTATCTGGAGCG
ARV-vDNA-13F	GCGGAGCAGATCCAACCAG	150
ARV-vDNA-13R	TCATAGATGATAGCTTGATTGGTGG
ARV-vDNA-14F	AGAGGTATGGTTATGCTAGTTCTAC	189
ARV-vDNA-14R	TGTCAGTTCCTTCCAGTCTTCTG
ARV-vDNA-15F	CATCAATCAGAGGTCGCTGC	195
ARV-vDNA-15R	AGCTACCTTCGTTCCAACATC
ARV-vDNA-16F	GAACTCGTGTGAGACAAGCG	167
ARV-vDNA-16R	TTCCTGCGTATACCGCCATC
ARV-vDNA-17F	ATGGCGGTATACGCAGGAAG	161
ARV-vDNA-17R	AACCACCTATCGCTGAACTC
dsLmGypsy1-F	taatacgactcactataggg GGCTACACAGCTGGCTATTG	431(Targeting reverse transcriptase domain)	Used to synthesize long fragments of dsRNA
dsLmGypsy1-R	taatacgactcactatagggCGGCTCCTTGGAGATCAGAG
dsLmGypsy2-F	taatacgactcactatagggGCCATGGCAACTTCTCTTGG	512(Targeting reverse transcriptasedomain)
dsLmGypsy2-R	taatacgactcactatagggGACCACCAATACCAAGCTCA
dsLmGypsy3-F	taatacgactcactatagggCACCCGGTCAAGTAAAATCAG	486 (Targeting the RNase H domain)
dsLmGypsy3-R	taatacgactcactatagggGATCCACAAAATTCATATGCA
dsLmcGAS1-F	taatacgactcactatagggTCCTCCTGATGCATTGCTCC	346
dsLmcGAS1-R	taatacgactcactatagggTGGCTTGTCAAGGTTCCTCTC
dsLmcGAS2-F	taatacgactcactatagggCCGTACTAGCCACAGACGG	301
dsLmcGAS2-R	taatacgactcactatagggCTTCCATAGCAGTGCCTCAC
dsLmcGAS3-F	taatacgactcactatagggATGCTCACAGCACTGAAGACG	473
dsLmcGAS3-R	taatacgactcactatagggCTATCATGGCGCTGAAGCAAC
dsLmcGAS4-F	taatacgactcactatagggATTCCACGCAAGTGGACACC	489
dsLmcGAS4-R	taatacgactcactatagggCAACCTGTCAGGACGACGG
dsLmMab21-F	taatacgactcactataggg CTTCATCTCGTCGCTGACCG	312
dsLmMab21-R	taatacgactcactataggg GTGTCGGCGATCATCTTGAC
dsLmSting-F	taatacgactcactatagggACTGCTTGAACGGATGAATGG	412
dsLmSting-R	taatacgactcactatagggTTCACACAGGTCACAACAATCC
dsGFP-F	taatacgactcactatagggAAGGGCGAGGAGCTGTTCA	707
dsGFP-R	taatacgactcactatagggCAGCAGGACCATGTGATCG
qLmGypsy-F	GTGCAGTCTGTGATTGAGTCG	116	Quantification of relative mRNA expression levels of LmcGAS, LmMab21, and LmGypsy
qLmGypsy-R	GGAAGCTGAAGATAGGTCTCCAC
qLmcGAS1-F	AGAGAGGAACCTTGACAAGCC	134
qLmcGAS1-R	CTGCAGCTCCAACAACTATTGC
qLmcGAS2-F	TGTATGATGAGAAGCAGCCTGG	106
qLmcGAS2-R	ACATCCATTCTGAAGCCGTC
qLmcGAS3-F	TTCATGCAGTTGCTTCAGCG	118
qLmcGAS3-R	GCACCACTGCAATGTGATCC
qLmcGAS4-F	TGGTGTGCAGGTTACCACTC	120
qLmcGAS4-R	AGCCTTCACCATCAGTCCAC
qLmMab21-F	CAACAAGTACTACGGCGAGC	137
qLmMab21-R	CGGTCAGCGACGAGATGAAG
qActin-F	TGCGTGACATCAAGGAGAAGC	152
qActin-R	CCATACCCAGGAAGGAAGGCT
qLmSting-F	TGAGTTCATTCCAGGTAGTGG	134
qLmSting-R	CAGCATGATCTCTGAATCGGAC
