# Supplementary material for: Locust cGAS-like Receptors Recognize Derivatives of a Gypsy Retrotransposon to Synergize with RNAi Against Viral Invasion
Source: Insects. 2026 May 22;17(6):539. doi: 10.3390/insects17060539 (PMC13299631; doi:10.3390/insects17060539)
Supplement: Supplementary file 1 [file insects-17-00539-s001.zip › Supplementary Table S2.xlsx]

## Sheet: Sheet1
gene_name	type	sequence
LmGypsy	nt	GCTCGTCAGAGAATCCGTCTGGTATCTGCAGCCTCAAGAATGACTACAAGGTTCCAAAAGAGAGACGTATTTTGCGGAAACTGCCACTGGAGGTCAATTCATCTATGAAATGTGATGGAAAGAAGAATGAACCATCACAGATTCTCAAGAATTGCTGCCGGATGATGGTACCCTCAGTCCACACACTCCAAGGGAGGACACTACTGCTGTTCTGAAGAGGAAGCTGGACACAGTGTGTGATGAAAATCAGCAGTACCATAAGAAAATAAGGCGCCTCCAACAAAGTAATCGCCGTCTGAAGAAGCGAAATTCTAATTTGAATAGTGTATTGAAGGCACTCCAGAAGAAGAACTATATGGACAAAAAAAGTGTTTCTGTTCTGAAAAGTGTTTCTGGAAT…
LmcGAS1	nt	ATGTATAGGGGGCCGAAAGATAACAGGGTTGCCACCAGTGCTTTCATCCTGGCTTTCGAAGGCGATACATTGTCTGAGAAGGTCAAGATTTTTGCAGTGTTGGAATATGAGATGAAAAAAGATCCAGCATTTTTTGCACTTTTTGGACAAAAACAGTATGTTGGAAGTTTTTATGAAAATTTGAAAATTGACATGCCTGATGAATTTGACATTAATTTTGAATTGTCTCTCCCATCATACATTGGCCACTTGGAGGTTTGTAGGAGTGGACAGCCTGGGTTCTGTCGACTCAGACTGCATGAAAACACATCATTCGAGAGTGACTCACGAAAGGCTGATGCTAAAAGACAGGTGAAGAATTGGACAGATTACGAAGGCTTCCTCTCTAGATATAAAGTG…
LmcGAS2	nt	ATGCAGAGTGGCTGGATACAGCTACCAAAGTCATTTGGGGGAAACTATCTCGCTGAAAGTGATCCAATGCCATCCCGAAATTCACTTGGGCGTGCTAATGCATTGTTAGAGCATATAAATAAAAATTATGTTTCATTAAGTGAGGATGATATGAAAAAGTATGGAGCTGAATTCAGAACGGTATTGAACTGTATAATTCAGAAAATGAAAGAAAAAGATAAAAAATTTAATGAATGTTACCAGAGGTTATATTTTGCTGGAAGTTACTGGGATGGGCTTAAAGTTGGGAAACCGACAGAATTTGATGTTGATATCATAATAAAGCTGCCCTTCATTCGTAATTTGATTCAGGTTGAACCCTGTGAAAGTCCCGCATTTGTTAAAGTTAAAGTGGGTACA…
LmcGAS3	nt	ATGTTGCCTAGTGGTCACAGTGTGCAGCTGACTGCTGGCTTAACAGATGAAGTTTACGCCCCAGCAGGCAACACAATAGTGAGCTGGCTGCCCCTCAGAAACAAAGCCATAGACTTGCCCTGCACACAACTTGAGAATGCATTTCTGCGCACGAGCCATGACTTCTTGCTCGAGCTACAAGAATGCCAGTCAGTCATTCCTACAATGGCACCTTATCAATATAAGTACTTGGAGGAGTCAATCAAGACAATTGTAAGTAGAAATGTCACAATTAATGAAGAAGAGAAGAAAAGATGCAACAACATTCTGAAGCAGATTTTTGATATCGTGGAGTCAGAAATGAAGAAAGATAATGCTTTTTATGCCCTTTTTCGTCAGAAACAATATGTTGGAAGCTAC…
LmcGAS4	nt	ATGGCTCCTACTAAATACGACAATTTGGAAAAGTCACTTCATGAAATTTTGAAAGGAGGTGTAACACTGAGTGAAGAAGATGAGGACAGATATAATATACTTCTGCAAAAGATTTTGGATGAGGTGGAATCTAAAATGAAGGAAGACCCAGTTTTTCGTGCACTTTTTGTGCAGAAACAGTATGTTGGAAGTTATTATGAAAAACTGAAAATTGATAAGCCTGATGAATTTGATATTGATTTTGAACTGAATGTTCGACCATACATTGGTCTGTTACAGGGTGAAGTCGATCATGCCGTGAACATACATGAAGAAGGTGGGAAGAGAGGGAAAAAGGAACTACAATCCAGTATATCTGGAAAATGCCATTTAGGAAATGAAGAAAGCGAAGTTGAGTAT…
LmMab21	nt	ATGCTGGTGCCGCCCGACATGATGGCGGCGCAGTCCAAGCTGCTGTACCAGATCAACAAGTACTACGGCGAGCGCGTGCACGCGCGCAAGGCGCAGGTGGCCAAGACGGTGCGAGAGGTGTGCAAGGTGGTGCAGGACGTGCTCAAGGAGGTGGAGGTGCAGGAGCCGCGCTTCATCTCGTCGCTGACCGAGTGCAACGGCCGATACGAGGGCCTCGACGTCGTGTCGCCCACCGAATTCGAGGTGGTGCTCTACCTCAACCAGATGGGCGTGTTCAACTTCGTAGACGACGGCTCGCTGCCCGGGTGCGCCGTGCTCAAGCTGAGCGACGGCCGCAAGCGCTCCATGTCGCTGTGGGTCGAGTTCATCACGGCGTCGGGCTACCTGTCGGCGCGCAAG…
LmSTING	nt	ATGGTTATTCAGACATTTGCATGGTACAATCCAGCAACACCTAAAAAATTTTTTGGTATTTTGCGCATAAGTACGGCTCGTCGACAGAAACATAAAACACACACAAACATTCGAGCTTTCGCCACCACTGGTGGCTTCTTCGGGAAAAAGAGGAAGGAAGGAGAGGAGAAAGGGAAGGATACGGGTTTTAAGGAAGTGGAAAAGGAGCCATTCCAATCCCAGGAGTGGAAGGACTTACCTCAGGGGACAAAAAGGAAGGCCTCCGACAGCATCAGGTGGGTTTTTAACCACATTAAGCCTCCAGAAGCCCGAGAAGATTTTACTCAATTCACACCTATTCCTAAGGTAGTGGAAGAACATCCTAATAACACAGTCACTTACCCTGAAGGTCTGCCAAAT…
